# Supplementary material for: Strontium-substituted sub-micron bioactive glasses inhibit ostoclastogenesis through suppression of RANKL-induced signaling pathway
Source: Regen Biomater. 2020 Mar 30;7(3):303–11. doi: 10.1093/rb/rbaa004 (PMC7266663; doi:10.1093/rb/rbaa004)
Supplement: rbaa004_Supplementary_Data [file rbaa004_supplementary_data.zip]

Archive with 3 entries (2 files):
- rbaa004-Suppl_Data/
- rbaa004-Suppl_Data/Supplementary Files.docx
- rbaa004-Suppl_Data/Detailed Response to Editors and Reviewers.docx
